# Supplementary material for: The Relationship between Ischemic Optic Neuropathy and Internal Carotid Artery Dissection: A Systematic Review
Source: J Clin Med. 2024 Apr 24;13(9):2486. doi: 10.3390/jcm13092486 (PMC11084818; doi:10.3390/jcm13092486)
Supplement: Supplementary file 1 [file jcm-13-02486-s001.zip]

Archive with 9 entries (8 files):
- Supplementary material pdf/
- Supplementary material pdf/Supplementary Material S4.pdf
- __MACOSX/Supplementary material pdf/._Supplementary Material S4.pdf
- Supplementary material pdf/Supplementary Material S1.pdf
- __MACOSX/Supplementary material pdf/._Supplementary Material S1.pdf
- Supplementary material pdf/Supplementary Material S3.pdf
- __MACOSX/Supplementary material pdf/._Supplementary Material S3.pdf
- Supplementary material pdf/Supplementary Material S2.pdf
- __MACOSX/Supplementary material pdf/._Supplementary Material S2.pdf
